# Supplementary material for: Electromagnetic Fenton Combined with Electro-Biological Coupling Technology for Treating High-Nitrogen Organic Chemical Wastewater
Source: Toxics. 2025 Dec 6;13(12):1059. doi: 10.3390/toxics13121059 (PMC12737508; doi:10.3390/toxics13121059)
Supplement: Supplementary file 1 [file toxics-13-01059-s001.zip]

Archive with 1 entries (1 files):
- toxics-4009744-supplementary.pdf
